# Supplementary material for: Inverse Association between Serum 25-hydroxyvitamin D Levels and Risk of Suspected Non-Alcoholic Fatty Liver Disease in Obese Population
Source: Int J Environ Res Public Health. 2021 Aug 17;18(16):8682. doi: 10.3390/ijerph18168682 (PMC8394297; doi:10.3390/ijerph18168682)
Supplement: Supplementary file 1 [file ijerph-18-08682-s001.zip]

Archive with 1 entries (1 files):
- ijerph-1318038-supplementary.pdf
